# Supplementary material for: Structural Insights into the Interactions of Digoxin and Na+/K+-ATPase and Other Targets for the Inhibition of Cancer Cell Proliferation
Source: Molecules. 2021 Jun 16;26(12):3672. doi: 10.3390/molecules26123672 (PMC8234910; doi:10.3390/molecules26123672)
Supplement: Supplementary file 1 [file molecules-26-03672-s001.zip]

Archive with 1 entries (1 files):
- molecules-1240409-supplementary.pdf
